# Supplementary material for: Homebound older adults who live independently in rural Japan: Prevalence and contributing factors during the COVID-19 pandemic
Source: Prev Med Rep. 2024 Feb 5;39:102640. doi: 10.1016/j.pmedr.2024.102640 (PMC10873719; doi:10.1016/j.pmedr.2024.102640)
Supplement: Supplementary Data 1 [file mmc1.xlsx]

## Sheet: Supplementary data 1
Supplementary data 1. Subjects cared for by study participants by homebound status (multiple choice).
	Total		Homebound		Non-homebound
	(n=1,020)		(n=106)		(n=914)
	n	(%)	n	(%)	n	(%)	P-value
Spouses	627	61.4706	47	44.3396	580	63.4573	<0.001
Children	326	31.9608	27	25.4717	299	32.7133	0.152
Parents, siblings, grandchildren, relatives	197	19.3137	15	14.1509	182	19.9125	0.193
Neighbors	20	1.96078	0	0	20	2.18818	0.109
Friends	33	3.23529	1	0.943396	32	3.50109	0.125
Others	11	1.07843	3	2.83019	8	0.875274	0.363
Chi-square tests or Fisher's exact tests.
