# Supplementary material for: Homebound older adults who live independently in rural Japan: Prevalence and contributing factors during the COVID-19 pandemic
Source: Prev Med Rep. 2024 Feb 5;39:102640. doi: 10.1016/j.pmedr.2024.102640 (PMC10873719; doi:10.1016/j.pmedr.2024.102640)
Supplement: Supplementary Data 2 [file mmc2.xlsx]

## Sheet: Supplementary data 2
Supplementary data 2. Type of hobbies which participants chose by homebound status (multiple choice).
	Total		Homebound		Non-homebound
	(n=1020)		(n=106)		(n=914)
Hobbies	n	(%)	n	(%)	n	(%)	P-value
Walking	385	37.7451	22	20.7547	363	39.7155	<0.001
Marathon/jogging	17	1.66667	0	0	17	1.85996	0.152
Climbing	110	10.7843	5	4.71698	105	11.488	0.045
Ground Golf	71	6.96078	7	6.60377	64	7.00219	1
Golf	100	9.80392	5	4.71698	95	10.3939	0.082
Table tennis	39	3.82353	1	0.943396	38	4.15755	0.073
Swimming	29	2.84314	2	1.88679	27	2.95405	0.405
Yoga	14	1.37255	0	0	14	1.53173	0.213
Tai Chi	17	1.66667	1	0.943396	16	1.75055	0.458
Radio calisthenics	109	10.6863	13	12.2642	96	10.5033	0.617
Dance	36	3.52941	1	0.943396	35	3.82932	0.096
Chorus	33	3.23529	5	4.71698	28	3.06346	0.253
Karaoke	115	11.2745	13	12.2642	102	11.1597	0.745
Playing a musical instrument	51	5	3	2.83019	48	5.25164	0.353
Gardening	284	27.8431	32	30.1887	252	27.5711	0.647
Fieldwork	435	42.6471	22	20.7547	413	45.186	<0.001
Herb cultivation	23	2.2549	1	0.943396	22	2.407	0.291
Cooking	186	18.2353	13	12.2642	173	18.9278	0.11
Baking	51	5	4	3.77358	47	5.14223	0.646
Fishing	55	5.39216	4	3.77358	51	5.57987	0.507
Go	20	1.96078	0	0	20	2.18818	0.109
Shogi	34	3.33333	4	3.77358	30	3.28228	0.478
Mahjong	28	2.7451	2	1.88679	26	2.84464	0.429
Handicrafts	97	9.5098	11	10.3774	86	9.40919	0.861
Knitting	87	8.52941	13	12.2642	74	8.09628	0.196
Embroidery	17	1.66667	2	1.88679	15	1.64114	0.542
Drawing and writing	22	2.15686	4	3.77358	18	1.96937	0.188
Origami	23	2.2549	5	4.71698	18	1.96937	0.081
Calligraphy	31	3.03922	2	1.88679	29	3.17287	0.358
Kado	47	4.60784	2	1.88679	45	4.92341	0.115
Photography	73	7.15686	3	2.83019	70	7.65864	0.073
Art appreciation	96	9.41176	10	9.43396	86	9.40919	1
Film appreciation	121	11.8627	10	9.43396	111	12.1444	0.436
Watching sports	137	13.4314	11	10.3774	126	13.7856	0.37
Sightseeing	302	29.6078	20	18.8679	282	30.8534	0.013
Do-It-Yourself	126	12.3529	7	6.60377	119	13.0197	0.061
Keeping pets	113	11.0784	7	6.60377	106	11.5974	0.141
Reading	230	22.549	20	18.8679	210	22.9759	0.391
Volunteer	56	5.4902	1	0.943396	55	6.01751	0.038
Chi-square tests or Fisher's exact tests.
